# Supplementary material for: Effect of Gray Value Discretization and Image Filtration on Texture Features of the Pancreas Derived from Magnetic Resonance Imaging at 3T
Source: J Imaging. 2022 Aug 18;8(8):220. doi: 10.3390/jimaging8080220 (PMC9409719; doi:10.3390/jimaging8080220)
Supplement: Supplementary file 1 [file jimaging-08-00220-s001.zip]

Archive with 1 entries (1 files):
- jimaging-1813749-supplementary.pdf
